# Supplementary material for: New insights into the pathogenesis and transmission of Brucella pinnipedialis: systemic infection in two bottlenose dolphins (Tursiops truncatus)
Source: Microbiol Spectr. 2023 Oct 6;11(6):e01997-23. doi: 10.1128/spectrum.01997-23 (PMC10848334; doi:10.1128/spectrum.01997-23)
Supplement: Supplementary data set S1 — Data of the sequences included in the phylogenetic study. [file spectrum.01997-23-s0002.xlsx]

## Sheet: Hoja1
ID	BioProject	Species	Sequence type (ST)	Sample	Host	Country	Year of isolation	Biosample	Run accession
Tt1	PRJEB60581	Brucella pinnipedialis	25	milk sample	Tursiops truncatus (bottlenose dolphin)	Spain	2020	SAMEA112772303	ERR11269022
Tt2	PRJEB60581	Brucella pinnipedialis	25	Kidney	Tursiops truncatus (bottlenose dolphin)	Spain	2020	SAMEA112772304	ERR11269021
ERR471312	PRJEB4782	Brucella ceti	26	cerebrospinal fluid	Stenella coeruleoalba (striped dolphin)	Costa Rica	2007	SAMEA2266856	ERR471312
ERR471325	PRJEB4782	Brucella ceti	26	cerebrospinal fluid	Stenella coeruleoalba (striped dolphin)	Spain	2012	SAMEA2266877	ERR471325
ERR471326	PRJEB4782	Brucella ceti	26	Swab from vertebral abcess	Tursiops truncatus (bottlenose dolphin)	Spain	2012	SAMEA2266878	ERR471326
ERR471328	PRJEB4782	Brucella pinnipedialis	25	Spleen	Phoca vitulina (common seal)	Scotland	1994	SAMEA2266880	ERR471328
ERR471331	PRJEB4782	Brucella pinnipedialis	25	Spleen	Phoca vitulina (common seal)	Scotland	1993	SAMEA2266886	ERR471331
ERR471332	PRJEB4782	Brucella pinnipedialis	24	Mesenteric lymph node	Balaenoptera acutorostrata (minke whale)	Scotland	2000	SAMEA2266889	ERR471332
ERR473729	PRJEB4782	Brucella ceti	26	cerebrospinal fluid	Stenella coeruleoalba (striped dolphin)	Costa Rica	2011	SAMEA2266866	ERR473729
ERR485945	PRJEB4782	Brucella ceti	26	Lung worm	Stenella coeruleoalba (striped dolphin)	Costa Rica	2009	SAMEA2266862	ERR485945
ERR485947	PRJEB4782	Brucella ceti	23	Spleen	Lagenorhynchus acutus (Atlantic white-sided dolphin)	Scotland	2000	SAMEA2266885	ERR485947
ERR485949	PRJEB4782	Brucella ceti	23	Spleen and liver	Balaenoptera acutorostrata (minke whale)	Norway	1995	SAMEA2266890	ERR485949
ERR485950	PRJEB4782	Brucella pinnipedialis	25	Internal iliac lymph node	Lutra lutra (otter)	Scotland	1994	SAMEA2266891	ERR485950
ERR554829	PRJEB4782	Brucella ceti	23	Uterus	Phocoena phocoena (porpoise)	Scotland	1994	SAMEA2382543	ERR554829
SRR4038981	PRJNA251693	Brucella ceti	27	NA	NA	NA	NA	SAMN05417895	SRR4038981
SRR4038995	PRJNA251693	Brucella pinnipedialis	25	NA	NA	NA	NA	SAMN05417908	SRR4038995
NC 003317.1 B.melitensis	NA	Brucella melitensis	7	NA	Capra aegagrus hircus	United States	1973	NC_003317.1 & NC_003318.1	NA
NC 006932.1 B.abortus	NA	Brucella abortus	1	NA	Bos taurus	United States	NA	NC_006932.1 & NC_006933.1	NA
CP007743 1 B.pinnipedialis	NA	Brucella pinnipedialis	25	NA	NA	NA	NA	CP007743.1 & CP007742.1	NA
	Supplemetary data set S1. Data of the sequences included in the phylogenetic study.
